# Supplementary material for: The Time to Most Recent Common Ancestor Does Not (Usually) Approximate the Date of Divergence
Source: PLoS One. 2015 Aug 14;10(8):e0128407. doi: 10.1371/journal.pone.0128407 (PMC4537086; doi:10.1371/journal.pone.0128407)
Supplement: S1 File — (ZIP) [file pone.0128407.s001.zip]

Archive with 1 entries (1 files):
- snps.fasta
